# Supplementary material for: Scent Lure Effect on Camera-Trap Based Leopard Density Estimates
Source: PLoS One. 2016 Apr 6;11(4):e0151033. doi: 10.1371/journal.pone.0151033 (PMC4822812; doi:10.1371/journal.pone.0151033)
Supplement: S1 Dataset — (CSV) [file pone.0151033.s001.csv]

LOC_ID	ANIMAL_ID	SO
11	1	3
7	1	7
12	1	10
1	1	11
7	1	18
12	1	20
13	2	1
2	2	2
13	2	8
12	2	14
12	2	18
22	3	2
23	3	2
20	3	11
27	3	14
26	3	15
22	3	17
5	4	3
5	4	6
2	4	17
5	4	17
18	4	20
7	5	3
13	6	9
30	7	11
30	7	15
20	8	16
29	9	9
13	10	1
8	10	8
12	10	19
13	10	20
22	11	9
20	11	11
22	11	20
24	12	1
30	13	6
29	14	1
29	14	15
12	15	17
