# Supplementary material for: Scent Lure Effect on Camera-Trap Based Leopard Density Estimates
Source: PLoS One. 2016 Apr 6;11(4):e0151033. doi: 10.1371/journal.pone.0151033 (PMC4822812; doi:10.1371/journal.pone.0151033)
Supplement: S2 Dataset — (CSV) [file pone.0151033.s002.csv]

LOC_ID	ANIMAL_ID	SO
14	1	1
6	1	2
18	1	9
7	1	10
2	1	11
11	1	20
12	2	8
13	2	11
3	2	12
13	2	17
10	2	20
11	2	20
27	3	1
22	3	4
26	3	18
1	4	2
5	4	3
2	4	4
4	4	5
5	4	8
5	4	10
2	4	10
5	4	12
1	4	14
18	4	16
5	4	19
5	5	4
5	5	17
5	5	19
30	6	5
30	6	16
20	7	4
29	8	11
30	9	19
22	10	10
2	11	12
18	12	5
24	13	13
4	14	9
