# Supplementary material for: Scent Lure Effect on Camera-Trap Based Leopard Density Estimates
Source: PLoS One. 2016 Apr 6;11(4):e0151033. doi: 10.1371/journal.pone.0151033 (PMC4822812; doi:10.1371/journal.pone.0151033)
Supplement: S3 Dataset — (CSV) [file pone.0151033.s003.csv]

LOC_ID	X_Coord	Y_Coord	1	2	3	4	5	6	7	8	9	10	11	12	13	14	15	16	17	18	19	20
1	437892	6934735	1	1	1	1	1	1	1	1	1	1	1	1	1	1	1	1	1	1	1	1
2	438693	6933715	1	1	1	1	1	1	1	1	1	1	1	1	1	1	1	1	1	1	1	1
3	439067	6935534	1	1	1	1	1	1	1	1	1	1	1	1	1	1	1	1	1	1	1	1
4	439622	6936481	1	1	1	1	1	1	1	1	1	1	1	1	1	1	1	1	1	1	1	1
5	440365	6933980	1	1	1	1	1	1	1	1	1	1	1	1	1	1	1	1	1	1	1	1
6	442615	6933571	1	1	1	1	1	1	1	1	1	1	1	1	1	1	1	1	1	1	1	1
7	443166	6935579	1	1	1	1	1	1	1	1	1	1	1	1	1	1	1	1	1	1	1	1
8	439189	6932074	1	1	1	1	1	1	1	1	1	1	1	1	1	1	1	1	1	1	1	1
9	439212	6929594	1	1	1	1	1	1	1	1	1	1	1	1	1	1	1	1	1	1	1	1
10	437749	6928396	1	1	1	1	1	1	1	1	1	1	1	1	1	1	1	1	1	1	1	1
11	435667	6928441	1	1	1	1	1	1	1	1	1	1	1	1	1	1	1	1	1	1	1	1
12	436239	6926060	1	1	1	1	1	1	1	1	1	1	1	1	1	1	1	1	1	1	1	1
13	434136	6927834	1	1	1	1	1	1	1	1	1	1	1	1	1	1	1	1	1	1	1	1
14	434469	6930617	1	1	1	1	1	1	1	1	1	1	1	1	1	1	1	1	1	1	1	1
15	436885	6929075	1	1	1	1	1	1	1	1	1	1	1	1	1	1	1	1	1	1	1	1
16	437719	6931913	1	1	1	1	1	1	1	1	1	1	1	1	1	1	1	1	1	1	1	1
17	436254	6933828	1	1	1	1	1	1	1	1	1	1	1	1	1	1	1	1	1	1	1	1
18	435485	6932122	1	1	1	1	1	1	1	1	1	1	1	1	1	1	1	1	1	1	1	1
19	433378	6925821	1	1	1	1	1	1	1	1	1	1	1	1	1	1	1	1	1	1	1	1
20	432071	6923623	1	1	1	1	1	1	1	1	1	1	1	1	1	1	1	1	1	1	1	1
21	433870	6924034	1	1	1	1	1	1	1	1	1	1	1	1	1	1	1	1	1	1	1	1
22	432866	6921411	1	1	1	1	1	1	1	1	1	1	1	1	1	1	1	1	1	1	1	1
23	431247	6921337	1	1	1	1	1	1	1	1	1	1	1	1	1	1	1	1	1	1	1	1
24	433466	6918344	1	1	1	1	1	1	1	1	1	1	1	1	1	1	1	1	1	1	1	1
25	435401	6916444	1	1	1	1	1	1	1	1	1	1	1	1	1	1	1	1	1	1	1	1
26	433149	6917030	1	1	1	1	1	1	1	1	1	1	1	1	1	1	1	1	1	1	1	1
27	431187	6915943	1	1	1	1	1	1	1	1	1	1	1	1	1	1	1	1	1	1	1	1
28	429792	6918075	1	1	1	1	1	1	1	1	1	1	1	1	1	1	1	1	1	1	1	1
29	428990	6915025	1	1	1	1	1	1	1	1	1	1	1	1	1	1	1	1	1	1	1	1
30	428214	6917769	1	1	1	1	1	1	1	1	1	1	1	1	1	1	1	1	1	1	1	1
