# Supplementary material for: Scent Lure Effect on Camera-Trap Based Leopard Density Estimates
Source: PLoS One. 2016 Apr 6;11(4):e0151033. doi: 10.1371/journal.pone.0151033 (PMC4822812; doi:10.1371/journal.pone.0151033)
Supplement: S4 Dataset — (CSV) [file pone.0151033.s004.csv]

X_COORD	Y_COORD	HABITAT
425515	6951110.318	1
426095	6951110.318	1
426675	6951110.318	1
427255	6951110.318	1
427835	6951110.318	1
428415	6951110.318	1
428995	6951110.318	0
429575	6951110.318	0
430155	6951110.318	0
430735	6951110.318	0
431315	6951110.318	1
431895	6951110.318	1
432475	6951110.318	1
433055	6951110.318	0
433635	6951110.318	0
434215	6951110.318	1
434795	6951110.318	1
435375	6951110.318	1
435955	6951110.318	1
436535	6951110.318	1
437115	6951110.318	1
437695	6951110.318	1
438275	6951110.318	1
438855	6951110.318	1
439435	6951110.318	1
440015	6951110.318	1
440595	6951110.318	1
441175	6951110.318	0
441755	6951110.318	0
442335	6951110.318	0
442915	6951110.318	0
443495	6951110.318	0
444075	6951110.318	0
444655	6951110.318	1
445235	6951110.318	0
423195	6950530.318	1
423775	6950530.318	0
424355	6950530.318	1
424935	6950530.318	1
425515	6950530.318	1
426095	6950530.318	1
426675	6950530.318	1
427255	6950530.318	1
427835	6950530.318	1
428415	6950530.318	1
428995	6950530.318	1
429575	6950530.318	1
430155	6950530.318	0
430735	6950530.318	0
431315	6950530.318	1
431895	6950530.318	1
432475	6950530.318	1
433055	6950530.318	0
433635	6950530.318	0
434215	6950530.318	1
434795	6950530.318	1
435375	6950530.318	1
435955	6950530.318	1
436535	6950530.318	1
437115	6950530.318	1
437695	6950530.318	1
438275	6950530.318	1
438855	6950530.318	1
439435	6950530.318	1
440015	6950530.318	1
440595	6950530.318	0
441175	6950530.318	0
441755	6950530.318	0
442335	6950530.318	0
442915	6950530.318	0
443495	6950530.318	0
444075	6950530.318	1
444655	6950530.318	0
445235	6950530.318	0
445815	6950530.318	0
446395	6950530.318	0
446975	6950530.318	0
447555	6950530.318	1
422035	6949950.318	0
422615	6949950.318	1
423195	6949950.318	0
423775	6949950.318	1
424355	6949950.318	1
424935	6949950.318	1
425515	6949950.318	1
426095	6949950.318	1
426675	6949950.318	1
427255	6949950.318	1
427835	6949950.318	1
428415	6949950.318	1
428995	6949950.318	1
429575	6949950.318	1
430155	6949950.318	1
430735	6949950.318	1
431315	6949950.318	1
431895	6949950.318	1
432475	6949950.318	0
433055	6949950.318	0
433635	6949950.318	0
434215	6949950.318	1
434795	6949950.318	0
435375	6949950.318	1
435955	6949950.318	1
436535	6949950.318	1
437115	6949950.318	1
437695	6949950.318	1
438275	6949950.318	1
438855	6949950.318	1
439435	6949950.318	1
440015	6949950.318	1
440595	6949950.318	0
441175	6949950.318	0
441755	6949950.318	0
442335	6949950.318	1
442915	6949950.318	0
443495	6949950.318	0
444075	6949950.318	1
444655	6949950.318	1
445235	6949950.318	0
445815	6949950.318	0
446395	6949950.318	0
446975	6949950.318	0
447555	6949950.318	0
448135	6949950.318	0
448715	6949950.318	0
449295	6949950.318	0
420875	6949370.318	1
421455	6949370.318	0
422035	6949370.318	0
422615	6949370.318	0
423195	6949370.318	0
423775	6949370.318	1
424355	6949370.318	1
424935	6949370.318	1
425515	6949370.318	1
426095	6949370.318	1
426675	6949370.318	1
427255	6949370.318	1
427835	6949370.318	1
428415	6949370.318	1
428995	6949370.318	1
429575	6949370.318	1
430155	6949370.318	1
430735	6949370.318	1
431315	6949370.318	1
431895	6949370.318	1
432475	6949370.318	1
433055	6949370.318	0
433635	6949370.318	0
434215	6949370.318	0
434795	6949370.318	1
435375	6949370.318	1
435955	6949370.318	1
436535	6949370.318	1
437115	6949370.318	1
437695	6949370.318	1
438275	6949370.318	1
438855	6949370.318	1
439435	6949370.318	1
440015	6949370.318	1
440595	6949370.318	0
441175	6949370.318	0
441755	6949370.318	0
442335	6949370.318	0
442915	6949370.318	0
443495	6949370.318	1
444075	6949370.318	0
444655	6949370.318	1
445235	6949370.318	1
445815	6949370.318	1
446395	6949370.318	1
446975	6949370.318	1
447555	6949370.318	1
448135	6949370.318	1
448715	6949370.318	1
449295	6949370.318	1
449875	6949370.318	1
450455	6949370.318	1
419715	6948790.318	1
420295	6948790.318	1
420875	6948790.318	1
421455	6948790.318	1
422035	6948790.318	0
422615	6948790.318	0
423195	6948790.318	1
423775	6948790.318	1
424355	6948790.318	1
424935	6948790.318	1
425515	6948790.318	1
426095	6948790.318	1
426675	6948790.318	1
427255	6948790.318	1
427835	6948790.318	1
428415	6948790.318	1
428995	6948790.318	1
429575	6948790.318	1
430155	6948790.318	1
430735	6948790.318	1
431315	6948790.318	1
431895	6948790.318	1
432475	6948790.318	0
433055	6948790.318	0
433635	6948790.318	0
434215	6948790.318	0
434795	6948790.318	1
435375	6948790.318	1
435955	6948790.318	1
436535	6948790.318	1
437115	6948790.318	1
437695	6948790.318	1
438275	6948790.318	1
438855	6948790.318	1
439435	6948790.318	1
440015	6948790.318	0
440595	6948790.318	0
441175	6948790.318	0
441755	6948790.318	1
442335	6948790.318	0
442915	6948790.318	0
443495	6948790.318	1
444075	6948790.318	1
444655	6948790.318	1
445235	6948790.318	1
445815	6948790.318	1
446395	6948790.318	1
446975	6948790.318	1
447555	6948790.318	1
448135	6948790.318	1
448715	6948790.318	1
449295	6948790.318	1
449875	6948790.318	1
450455	6948790.318	1
451035	6948790.318	1
419135	6948210.318	1
419715	6948210.318	1
420295	6948210.318	1
420875	6948210.318	1
421455	6948210.318	1
422035	6948210.318	1
422615	6948210.318	1
423195	6948210.318	1
423775	6948210.318	1
424355	6948210.318	1
424935	6948210.318	1
425515	6948210.318	1
426095	6948210.318	1
426675	6948210.318	1
427255	6948210.318	1
427835	6948210.318	1
428415	6948210.318	1
428995	6948210.318	1
429575	6948210.318	1
430155	6948210.318	1
430735	6948210.318	1
431315	6948210.318	1
431895	6948210.318	0
432475	6948210.318	0
433055	6948210.318	0
433635	6948210.318	0
434215	6948210.318	1
434795	6948210.318	1
435375	6948210.318	1
435955	6948210.318	1
436535	6948210.318	1
437115	6948210.318	1
437695	6948210.318	1
438275	6948210.318	1
438855	6948210.318	1
439435	6948210.318	0
440015	6948210.318	0
440595	6948210.318	0
441175	6948210.318	1
441755	6948210.318	1
442335	6948210.318	1
442915	6948210.318	1
443495	6948210.318	1
444075	6948210.318	1
444655	6948210.318	1
445235	6948210.318	1
445815	6948210.318	1
446395	6948210.318	1
446975	6948210.318	1
447555	6948210.318	1
448135	6948210.318	1
448715	6948210.318	1
449295	6948210.318	1
449875	6948210.318	1
450455	6948210.318	1
451035	6948210.318	1
451615	6948210.318	1
452195	6948210.318	1
418555	6947630.318	1
419135	6947630.318	1
419715	6947630.318	1
420295	6947630.318	1
420875	6947630.318	1
421455	6947630.318	1
422035	6947630.318	1
422615	6947630.318	1
423195	6947630.318	1
423775	6947630.318	1
424355	6947630.318	1
424935	6947630.318	1
425515	6947630.318	1
426095	6947630.318	1
426675	6947630.318	1
427255	6947630.318	1
427835	6947630.318	1
428415	6947630.318	1
428995	6947630.318	1
429575	6947630.318	1
430155	6947630.318	1
430735	6947630.318	1
431315	6947630.318	0
431895	6947630.318	0
432475	6947630.318	0
433055	6947630.318	0
433635	6947630.318	0
434215	6947630.318	0
434795	6947630.318	1
435375	6947630.318	1
435955	6947630.318	1
436535	6947630.318	1
437115	6947630.318	1
437695	6947630.318	1
438275	6947630.318	1
438855	6947630.318	1
439435	6947630.318	1
440015	6947630.318	0
440595	6947630.318	0
441175	6947630.318	1
441755	6947630.318	1
442335	6947630.318	1
442915	6947630.318	1
443495	6947630.318	1
444075	6947630.318	1
444655	6947630.318	1
445235	6947630.318	1
445815	6947630.318	1
446395	6947630.318	1
446975	6947630.318	1
447555	6947630.318	1
448135	6947630.318	1
448715	6947630.318	1
449295	6947630.318	1
449875	6947630.318	1
450455	6947630.318	1
451035	6947630.318	1
451615	6947630.318	1
452195	6947630.318	1
452775	6947630.318	1
417975	6947050.318	1
418555	6947050.318	1
419135	6947050.318	1
419715	6947050.318	1
420295	6947050.318	1
420875	6947050.318	1
421455	6947050.318	1
422035	6947050.318	1
422615	6947050.318	1
423195	6947050.318	1
423775	6947050.318	1
424355	6947050.318	1
424935	6947050.318	1
425515	6947050.318	1
426095	6947050.318	1
426675	6947050.318	1
427255	6947050.318	1
427835	6947050.318	1
428415	6947050.318	1
428995	6947050.318	1
429575	6947050.318	1
430155	6947050.318	1
430735	6947050.318	1
431315	6947050.318	0
431895	6947050.318	1
432475	6947050.318	0
433055	6947050.318	0
433635	6947050.318	0
434215	6947050.318	0
434795	6947050.318	1
435375	6947050.318	1
435955	6947050.318	1
436535	6947050.318	1
437115	6947050.318	1
437695	6947050.318	1
438275	6947050.318	1
438855	6947050.318	0
439435	6947050.318	0
440015	6947050.318	0
440595	6947050.318	0
441175	6947050.318	1
441755	6947050.318	1
442335	6947050.318	1
442915	6947050.318	1
443495	6947050.318	1
444075	6947050.318	1
444655	6947050.318	1
445235	6947050.318	1
445815	6947050.318	1
446395	6947050.318	1
446975	6947050.318	1
447555	6947050.318	1
448135	6947050.318	1
448715	6947050.318	1
449295	6947050.318	1
449875	6947050.318	1
450455	6947050.318	1
451035	6947050.318	1
451615	6947050.318	1
452195	6947050.318	1
452775	6947050.318	1
453355	6947050.318	1
417395	6946470.318	1
417975	6946470.318	1
418555	6946470.318	1
419135	6946470.318	1
419715	6946470.318	1
420295	6946470.318	1
420875	6946470.318	1
421455	6946470.318	1
422035	6946470.318	1
422615	6946470.318	1
423195	6946470.318	1
423775	6946470.318	1
424355	6946470.318	1
424935	6946470.318	1
425515	6946470.318	1
426095	6946470.318	1
426675	6946470.318	1
427255	6946470.318	1
427835	6946470.318	1
428415	6946470.318	1
428995	6946470.318	1
429575	6946470.318	1
430155	6946470.318	1
430735	6946470.318	1
431315	6946470.318	1
431895	6946470.318	1
432475	6946470.318	0
433055	6946470.318	0
433635	6946470.318	0
434215	6946470.318	0
434795	6946470.318	1
435375	6946470.318	1
435955	6946470.318	1
436535	6946470.318	1
437115	6946470.318	1
437695	6946470.318	1
438275	6946470.318	1
438855	6946470.318	1
439435	6946470.318	0
440015	6946470.318	0
440595	6946470.318	1
441175	6946470.318	1
441755	6946470.318	1
442335	6946470.318	1
442915	6946470.318	1
443495	6946470.318	1
444075	6946470.318	1
444655	6946470.318	1
445235	6946470.318	1
445815	6946470.318	1
446395	6946470.318	1
446975	6946470.318	1
447555	6946470.318	1
448135	6946470.318	1
448715	6946470.318	1
449295	6946470.318	1
449875	6946470.318	1
450455	6946470.318	1
451035	6946470.318	1
451615	6946470.318	1
452195	6946470.318	1
452775	6946470.318	1
453355	6946470.318	1
453935	6946470.318	1
416815	6945890.318	1
417395	6945890.318	1
417975	6945890.318	1
418555	6945890.318	1
419135	6945890.318	1
419715	6945890.318	1
420295	6945890.318	1
420875	6945890.318	1
421455	6945890.318	1
422035	6945890.318	1
422615	6945890.318	1
423195	6945890.318	1
423775	6945890.318	1
424355	6945890.318	1
424935	6945890.318	1
425515	6945890.318	1
426095	6945890.318	1
426675	6945890.318	1
427255	6945890.318	1
427835	6945890.318	1
428415	6945890.318	1
428995	6945890.318	1
429575	6945890.318	1
430155	6945890.318	1
430735	6945890.318	1
431315	6945890.318	1
431895	6945890.318	1
432475	6945890.318	1
433055	6945890.318	0
433635	6945890.318	0
434215	6945890.318	0
434795	6945890.318	0
435375	6945890.318	1
435955	6945890.318	1
436535	6945890.318	1
437115	6945890.318	1
437695	6945890.318	1
438275	6945890.318	1
438855	6945890.318	1
439435	6945890.318	1
440015	6945890.318	1
440595	6945890.318	0
441175	6945890.318	1
441755	6945890.318	1
442335	6945890.318	1
442915	6945890.318	1
443495	6945890.318	1
444075	6945890.318	1
444655	6945890.318	1
445235	6945890.318	1
445815	6945890.318	1
446395	6945890.318	1
446975	6945890.318	1
447555	6945890.318	1
448135	6945890.318	1
448715	6945890.318	1
449295	6945890.318	1
449875	6945890.318	1
450455	6945890.318	1
451035	6945890.318	1
451615	6945890.318	1
452195	6945890.318	1
452775	6945890.318	1
453355	6945890.318	1
453935	6945890.318	1
454515	6945890.318	1
416235	6945310.318	1
416815	6945310.318	1
417395	6945310.318	1
417975	6945310.318	1
418555	6945310.318	1
419135	6945310.318	1
419715	6945310.318	1
420295	6945310.318	1
420875	6945310.318	1
421455	6945310.318	1
422035	6945310.318	1
422615	6945310.318	1
423195	6945310.318	1
423775	6945310.318	1
424355	6945310.318	1
424935	6945310.318	1
425515	6945310.318	1
426095	6945310.318	1
426675	6945310.318	1
427255	6945310.318	1
427835	6945310.318	1
428415	6945310.318	1
428995	6945310.318	1
429575	6945310.318	1
430155	6945310.318	1
430735	6945310.318	1
431315	6945310.318	1
431895	6945310.318	1
432475	6945310.318	1
433055	6945310.318	0
433635	6945310.318	0
434215	6945310.318	0
434795	6945310.318	0
435375	6945310.318	1
435955	6945310.318	1
436535	6945310.318	1
437115	6945310.318	1
437695	6945310.318	0
438275	6945310.318	1
438855	6945310.318	0
439435	6945310.318	1
440015	6945310.318	1
440595	6945310.318	1
441175	6945310.318	1
441755	6945310.318	1
442335	6945310.318	1
442915	6945310.318	1
443495	6945310.318	1
444075	6945310.318	1
444655	6945310.318	1
445235	6945310.318	1
445815	6945310.318	1
446395	6945310.318	1
446975	6945310.318	1
447555	6945310.318	1
448135	6945310.318	1
448715	6945310.318	1
449295	6945310.318	1
449875	6945310.318	1
450455	6945310.318	1
451035	6945310.318	1
451615	6945310.318	1
452195	6945310.318	1
452775	6945310.318	1
453355	6945310.318	1
453935	6945310.318	1
454515	6945310.318	1
455095	6945310.318	1
415655	6944730.318	1
416235	6944730.318	1
416815	6944730.318	1
417395	6944730.318	1
417975	6944730.318	1
418555	6944730.318	1
419135	6944730.318	1
419715	6944730.318	1
420295	6944730.318	1
420875	6944730.318	1
421455	6944730.318	1
422035	6944730.318	1
422615	6944730.318	1
423195	6944730.318	1
423775	6944730.318	1
424355	6944730.318	1
424935	6944730.318	1
425515	6944730.318	1
426095	6944730.318	1
426675	6944730.318	1
427255	6944730.318	1
427835	6944730.318	1
428415	6944730.318	1
428995	6944730.318	1
429575	6944730.318	1
430155	6944730.318	1
430735	6944730.318	1
431315	6944730.318	1
431895	6944730.318	1
432475	6944730.318	1
433055	6944730.318	1
433635	6944730.318	1
434215	6944730.318	0
434795	6944730.318	0
435375	6944730.318	0
435955	6944730.318	1
436535	6944730.318	1
437115	6944730.318	1
437695	6944730.318	0
438275	6944730.318	0
438855	6944730.318	1
439435	6944730.318	1
440015	6944730.318	0
440595	6944730.318	1
441175	6944730.318	1
441755	6944730.318	1
442335	6944730.318	1
442915	6944730.318	1
443495	6944730.318	1
444075	6944730.318	1
444655	6944730.318	1
445235	6944730.318	1
445815	6944730.318	1
446395	6944730.318	1
446975	6944730.318	1
447555	6944730.318	1
448135	6944730.318	1
448715	6944730.318	1
449295	6944730.318	1
449875	6944730.318	1
450455	6944730.318	1
451035	6944730.318	1
451615	6944730.318	1
452195	6944730.318	1
452775	6944730.318	1
453355	6944730.318	1
453935	6944730.318	1
454515	6944730.318	1
455095	6944730.318	1
415655	6944150.318	1
416235	6944150.318	1
416815	6944150.318	1
417395	6944150.318	1
417975	6944150.318	1
418555	6944150.318	1
419135	6944150.318	1
419715	6944150.318	1
420295	6944150.318	1
420875	6944150.318	1
421455	6944150.318	1
422035	6944150.318	1
422615	6944150.318	1
423195	6944150.318	1
423775	6944150.318	1
424355	6944150.318	1
424935	6944150.318	1
425515	6944150.318	1
426095	6944150.318	1
426675	6944150.318	1
427255	6944150.318	1
427835	6944150.318	1
428415	6944150.318	1
428995	6944150.318	1
429575	6944150.318	1
430155	6944150.318	1
430735	6944150.318	1
431315	6944150.318	1
431895	6944150.318	1
432475	6944150.318	1
433055	6944150.318	1
433635	6944150.318	1
434215	6944150.318	0
434795	6944150.318	0
435375	6944150.318	0
435955	6944150.318	0
436535	6944150.318	0
437115	6944150.318	0
437695	6944150.318	0
438275	6944150.318	1
438855	6944150.318	0
439435	6944150.318	1
440015	6944150.318	0
440595	6944150.318	1
441175	6944150.318	1
441755	6944150.318	1
442335	6944150.318	1
442915	6944150.318	1
443495	6944150.318	1
444075	6944150.318	1
444655	6944150.318	1
445235	6944150.318	1
445815	6944150.318	1
446395	6944150.318	1
446975	6944150.318	1
447555	6944150.318	1
448135	6944150.318	1
448715	6944150.318	1
449295	6944150.318	1
449875	6944150.318	1
450455	6944150.318	1
451035	6944150.318	1
451615	6944150.318	1
452195	6944150.318	1
452775	6944150.318	1
453355	6944150.318	1
453935	6944150.318	1
454515	6944150.318	1
455095	6944150.318	1
455675	6944150.318	1
415075	6943570.318	1
415655	6943570.318	1
416235	6943570.318	1
416815	6943570.318	1
417395	6943570.318	1
417975	6943570.318	1
418555	6943570.318	1
419135	6943570.318	1
419715	6943570.318	1
420295	6943570.318	1
420875	6943570.318	1
421455	6943570.318	1
422035	6943570.318	1
422615	6943570.318	1
423195	6943570.318	1
423775	6943570.318	1
424355	6943570.318	1
424935	6943570.318	1
425515	6943570.318	1
426095	6943570.318	1
426675	6943570.318	1
427255	6943570.318	1
427835	6943570.318	1
428415	6943570.318	1
428995	6943570.318	1
429575	6943570.318	1
430155	6943570.318	1
430735	6943570.318	1
431315	6943570.318	1
431895	6943570.318	1
432475	6943570.318	1
433055	6943570.318	1
433635	6943570.318	1
434215	6943570.318	0
434795	6943570.318	0
435375	6943570.318	0
435955	6943570.318	0
436535	6943570.318	0
437115	6943570.318	0
437695	6943570.318	0
438275	6943570.318	0
438855	6943570.318	0
439435	6943570.318	0
440015	6943570.318	0
440595	6943570.318	1
441175	6943570.318	1
441755	6943570.318	1
442335	6943570.318	1
442915	6943570.318	1
443495	6943570.318	1
444075	6943570.318	1
444655	6943570.318	1
445235	6943570.318	1
445815	6943570.318	1
446395	6943570.318	1
446975	6943570.318	1
447555	6943570.318	1
448135	6943570.318	1
448715	6943570.318	1
449295	6943570.318	1
449875	6943570.318	1
450455	6943570.318	1
451035	6943570.318	1
451615	6943570.318	1
452195	6943570.318	1
452775	6943570.318	1
453355	6943570.318	1
453935	6943570.318	1
454515	6943570.318	1
455095	6943570.318	1
455675	6943570.318	1
456255	6943570.318	1
415075	6942990.318	1
415655	6942990.318	1
416235	6942990.318	1
416815	6942990.318	1
417395	6942990.318	1
417975	6942990.318	1
418555	6942990.318	1
419135	6942990.318	1
419715	6942990.318	1
420295	6942990.318	1
420875	6942990.318	1
421455	6942990.318	1
422035	6942990.318	1
422615	6942990.318	1
423195	6942990.318	1
423775	6942990.318	1
424355	6942990.318	1
424935	6942990.318	1
425515	6942990.318	1
426095	6942990.318	1
426675	6942990.318	1
427255	6942990.318	1
427835	6942990.318	1
428415	6942990.318	1
428995	6942990.318	1
429575	6942990.318	1
430155	6942990.318	1
430735	6942990.318	1
431315	6942990.318	1
431895	6942990.318	1
432475	6942990.318	1
433055	6942990.318	1
433635	6942990.318	1
434215	6942990.318	0
434795	6942990.318	0
435375	6942990.318	0
435955	6942990.318	0
436535	6942990.318	0
437115	6942990.318	0
437695	6942990.318	0
438275	6942990.318	0
438855	6942990.318	0
439435	6942990.318	0
440015	6942990.318	0
440595	6942990.318	1
441175	6942990.318	1
441755	6942990.318	1
442335	6942990.318	1
442915	6942990.318	1
443495	6942990.318	1
444075	6942990.318	1
444655	6942990.318	1
445235	6942990.318	1
445815	6942990.318	1
446395	6942990.318	1
446975	6942990.318	1
447555	6942990.318	1
448135	6942990.318	1
448715	6942990.318	1
449295	6942990.318	1
449875	6942990.318	1
450455	6942990.318	1
451035	6942990.318	1
451615	6942990.318	1
452195	6942990.318	1
452775	6942990.318	1
453355	6942990.318	1
453935	6942990.318	1
454515	6942990.318	1
455095	6942990.318	1
455675	6942990.318	1
456255	6942990.318	1
414495	6942410.318	1
415075	6942410.318	1
415655	6942410.318	1
416235	6942410.318	1
416815	6942410.318	1
417395	6942410.318	1
417975	6942410.318	1
418555	6942410.318	1
419135	6942410.318	1
419715	6942410.318	1
420295	6942410.318	1
420875	6942410.318	1
421455	6942410.318	1
422035	6942410.318	1
422615	6942410.318	1
423195	6942410.318	1
423775	6942410.318	1
424355	6942410.318	1
424935	6942410.318	1
425515	6942410.318	1
426095	6942410.318	1
426675	6942410.318	1
427255	6942410.318	1
427835	6942410.318	1
428415	6942410.318	1
428995	6942410.318	1
429575	6942410.318	1
430155	6942410.318	1
430735	6942410.318	1
431315	6942410.318	1
431895	6942410.318	1
432475	6942410.318	1
433055	6942410.318	1
433635	6942410.318	1
434215	6942410.318	0
434795	6942410.318	0
435375	6942410.318	0
435955	6942410.318	0
436535	6942410.318	0
437115	6942410.318	0
437695	6942410.318	0
438275	6942410.318	1
438855	6942410.318	0
439435	6942410.318	0
440015	6942410.318	0
440595	6942410.318	1
441175	6942410.318	1
441755	6942410.318	1
442335	6942410.318	1
442915	6942410.318	1
443495	6942410.318	1
444075	6942410.318	1
444655	6942410.318	1
445235	6942410.318	1
445815	6942410.318	1
446395	6942410.318	1
446975	6942410.318	1
447555	6942410.318	1
448135	6942410.318	1
448715	6942410.318	1
449295	6942410.318	1
449875	6942410.318	1
450455	6942410.318	1
451035	6942410.318	1
451615	6942410.318	1
452195	6942410.318	1
452775	6942410.318	1
453355	6942410.318	1
453935	6942410.318	1
454515	6942410.318	1
455095	6942410.318	1
455675	6942410.318	1
456255	6942410.318	1
456835	6942410.318	1
414495	6941830.318	1
415075	6941830.318	1
415655	6941830.318	0
416235	6941830.318	1
416815	6941830.318	1
417395	6941830.318	1
417975	6941830.318	1
418555	6941830.318	1
419135	6941830.318	1
419715	6941830.318	1
420295	6941830.318	1
420875	6941830.318	1
421455	6941830.318	1
422035	6941830.318	1
422615	6941830.318	1
423195	6941830.318	1
423775	6941830.318	1
424355	6941830.318	1
424935	6941830.318	1
425515	6941830.318	1
426095	6941830.318	1
426675	6941830.318	1
427255	6941830.318	1
427835	6941830.318	1
428415	6941830.318	1
428995	6941830.318	1
429575	6941830.318	1
430155	6941830.318	1
430735	6941830.318	1
431315	6941830.318	1
431895	6941830.318	1
432475	6941830.318	1
433055	6941830.318	1
433635	6941830.318	1
434215	6941830.318	1
434795	6941830.318	0
435375	6941830.318	0
435955	6941830.318	0
436535	6941830.318	0
437115	6941830.318	0
437695	6941830.318	0
438275	6941830.318	1
438855	6941830.318	0
439435	6941830.318	0
440015	6941830.318	0
440595	6941830.318	0
441175	6941830.318	1
441755	6941830.318	1
442335	6941830.318	1
442915	6941830.318	1
443495	6941830.318	1
444075	6941830.318	1
444655	6941830.318	1
445235	6941830.318	1
445815	6941830.318	1
446395	6941830.318	1
446975	6941830.318	1
447555	6941830.318	1
448135	6941830.318	1
448715	6941830.318	1
449295	6941830.318	1
449875	6941830.318	1
450455	6941830.318	1
451035	6941830.318	1
451615	6941830.318	1
452195	6941830.318	1
452775	6941830.318	1
453355	6941830.318	1
453935	6941830.318	1
454515	6941830.318	1
455095	6941830.318	1
455675	6941830.318	1
456255	6941830.318	1
456835	6941830.318	1
413915	6941250.318	1
414495	6941250.318	0
415075	6941250.318	0
415655	6941250.318	0
416235	6941250.318	1
416815	6941250.318	1
417395	6941250.318	1
417975	6941250.318	1
418555	6941250.318	1
419135	6941250.318	1
419715	6941250.318	1
420295	6941250.318	1
420875	6941250.318	1
421455	6941250.318	1
422035	6941250.318	1
422615	6941250.318	1
423195	6941250.318	1
423775	6941250.318	1
424355	6941250.318	1
424935	6941250.318	1
425515	6941250.318	1
426095	6941250.318	1
426675	6941250.318	1
427255	6941250.318	1
427835	6941250.318	1
428415	6941250.318	1
428995	6941250.318	1
429575	6941250.318	1
430155	6941250.318	1
430735	6941250.318	1
431315	6941250.318	1
431895	6941250.318	1
432475	6941250.318	1
433055	6941250.318	1
433635	6941250.318	1
434215	6941250.318	0
434795	6941250.318	0
435375	6941250.318	0
435955	6941250.318	0
436535	6941250.318	1
437115	6941250.318	0
437695	6941250.318	0
438275	6941250.318	1
438855	6941250.318	1
439435	6941250.318	0
440015	6941250.318	1
440595	6941250.318	0
441175	6941250.318	1
441755	6941250.318	1
442335	6941250.318	1
442915	6941250.318	1
443495	6941250.318	1
444075	6941250.318	1
444655	6941250.318	1
445235	6941250.318	1
445815	6941250.318	1
446395	6941250.318	1
446975	6941250.318	1
447555	6941250.318	1
448135	6941250.318	1
448715	6941250.318	1
449295	6941250.318	1
449875	6941250.318	1
450455	6941250.318	1
451035	6941250.318	1
451615	6941250.318	1
452195	6941250.318	1
452775	6941250.318	1
453355	6941250.318	1
453935	6941250.318	1
454515	6941250.318	1
455095	6941250.318	1
455675	6941250.318	1
456255	6941250.318	1
456835	6941250.318	1
413915	6940670.318	0
414495	6940670.318	1
415075	6940670.318	1
415655	6940670.318	1
416235	6940670.318	1
416815	6940670.318	1
417395	6940670.318	1
417975	6940670.318	1
418555	6940670.318	1
419135	6940670.318	1
419715	6940670.318	1
420295	6940670.318	1
420875	6940670.318	1
421455	6940670.318	1
422035	6940670.318	1
422615	6940670.318	1
423195	6940670.318	1
423775	6940670.318	1
424355	6940670.318	1
424935	6940670.318	1
425515	6940670.318	1
426095	6940670.318	1
426675	6940670.318	1
427255	6940670.318	1
427835	6940670.318	1
428415	6940670.318	1
428995	6940670.318	1
429575	6940670.318	1
430155	6940670.318	1
430735	6940670.318	1
431315	6940670.318	1
431895	6940670.318	1
432475	6940670.318	1
433055	6940670.318	1
433635	6940670.318	1
434215	6940670.318	1
434795	6940670.318	1
435375	6940670.318	1
435955	6940670.318	1
436535	6940670.318	1
437115	6940670.318	1
437695	6940670.318	0
438275	6940670.318	1
438855	6940670.318	1
439435	6940670.318	1
440015	6940670.318	1
440595	6940670.318	1
441175	6940670.318	1
441755	6940670.318	1
442335	6940670.318	1
442915	6940670.318	1
443495	6940670.318	1
444075	6940670.318	1
444655	6940670.318	1
445235	6940670.318	1
445815	6940670.318	1
446395	6940670.318	1
446975	6940670.318	1
447555	6940670.318	1
448135	6940670.318	1
448715	6940670.318	1
449295	6940670.318	1
449875	6940670.318	1
450455	6940670.318	1
451035	6940670.318	1
451615	6940670.318	1
452195	6940670.318	1
452775	6940670.318	1
453355	6940670.318	1
453935	6940670.318	1
454515	6940670.318	1
455095	6940670.318	1
455675	6940670.318	1
456255	6940670.318	1
456835	6940670.318	1
457415	6940670.318	1
413915	6940090.318	0
414495	6940090.318	0
415075	6940090.318	1
415655	6940090.318	0
416235	6940090.318	1
416815	6940090.318	1
417395	6940090.318	1
417975	6940090.318	1
418555	6940090.318	1
419135	6940090.318	1
419715	6940090.318	1
420295	6940090.318	1
420875	6940090.318	1
421455	6940090.318	1
422035	6940090.318	1
422615	6940090.318	1
423195	6940090.318	1
423775	6940090.318	1
424355	6940090.318	1
424935	6940090.318	1
425515	6940090.318	1
426095	6940090.318	1
426675	6940090.318	1
427255	6940090.318	1
427835	6940090.318	1
428415	6940090.318	1
428995	6940090.318	1
429575	6940090.318	1
430155	6940090.318	1
430735	6940090.318	1
431315	6940090.318	1
431895	6940090.318	1
432475	6940090.318	1
433055	6940090.318	1
433635	6940090.318	1
434215	6940090.318	1
434795	6940090.318	1
435375	6940090.318	1
435955	6940090.318	1
436535	6940090.318	1
437115	6940090.318	1
437695	6940090.318	0
438275	6940090.318	1
438855	6940090.318	1
439435	6940090.318	1
440015	6940090.318	1
440595	6940090.318	1
441175	6940090.318	1
441755	6940090.318	1
442335	6940090.318	1
442915	6940090.318	1
443495	6940090.318	1
444075	6940090.318	1
444655	6940090.318	1
445235	6940090.318	1
445815	6940090.318	1
446395	6940090.318	1
446975	6940090.318	1
447555	6940090.318	1
448135	6940090.318	1
448715	6940090.318	1
449295	6940090.318	1
449875	6940090.318	1
450455	6940090.318	1
451035	6940090.318	1
451615	6940090.318	1
452195	6940090.318	1
452775	6940090.318	1
453355	6940090.318	1
453935	6940090.318	1
454515	6940090.318	1
455095	6940090.318	1
455675	6940090.318	1
456255	6940090.318	1
456835	6940090.318	1
457415	6940090.318	1
413915	6939510.318	0
414495	6939510.318	1
415075	6939510.318	1
415655	6939510.318	1
416235	6939510.318	1
416815	6939510.318	1
417395	6939510.318	1
417975	6939510.318	1
418555	6939510.318	1
419135	6939510.318	1
419715	6939510.318	1
420295	6939510.318	1
420875	6939510.318	1
421455	6939510.318	1
422035	6939510.318	1
422615	6939510.318	1
423195	6939510.318	1
423775	6939510.318	1
424355	6939510.318	1
424935	6939510.318	1
425515	6939510.318	1
426095	6939510.318	1
426675	6939510.318	1
427255	6939510.318	1
427835	6939510.318	1
428415	6939510.318	1
428995	6939510.318	1
429575	6939510.318	1
430155	6939510.318	1
430735	6939510.318	1
431315	6939510.318	1
431895	6939510.318	1
432475	6939510.318	1
433055	6939510.318	1
433635	6939510.318	1
434215	6939510.318	1
434795	6939510.318	1
435375	6939510.318	1
435955	6939510.318	1
436535	6939510.318	1
437115	6939510.318	1
437695	6939510.318	1
438275	6939510.318	1
438855	6939510.318	1
439435	6939510.318	1
440015	6939510.318	1
440595	6939510.318	1
441175	6939510.318	1
441755	6939510.318	1
442335	6939510.318	1
442915	6939510.318	1
443495	6939510.318	1
444075	6939510.318	1
444655	6939510.318	1
445235	6939510.318	1
445815	6939510.318	1
446395	6939510.318	1
446975	6939510.318	1
447555	6939510.318	1
448135	6939510.318	1
448715	6939510.318	1
449295	6939510.318	1
449875	6939510.318	1
450455	6939510.318	1
451035	6939510.318	1
451615	6939510.318	1
452195	6939510.318	1
452775	6939510.318	1
453355	6939510.318	1
453935	6939510.318	1
454515	6939510.318	1
455095	6939510.318	1
455675	6939510.318	1
456255	6939510.318	1
456835	6939510.318	1
457415	6939510.318	1
413335	6938930.318	1
413915	6938930.318	1
414495	6938930.318	1
415075	6938930.318	1
415655	6938930.318	1
416235	6938930.318	1
416815	6938930.318	1
417395	6938930.318	1
417975	6938930.318	1
418555	6938930.318	1
419135	6938930.318	1
419715	6938930.318	1
420295	6938930.318	1
420875	6938930.318	1
421455	6938930.318	1
422035	6938930.318	1
422615	6938930.318	1
423195	6938930.318	1
423775	6938930.318	1
424355	6938930.318	1
424935	6938930.318	1
425515	6938930.318	1
426095	6938930.318	1
426675	6938930.318	1
427255	6938930.318	1
427835	6938930.318	1
428415	6938930.318	1
428995	6938930.318	1
429575	6938930.318	1
430155	6938930.318	1
430735	6938930.318	1
431315	6938930.318	1
431895	6938930.318	1
432475	6938930.318	1
433055	6938930.318	1
433635	6938930.318	1
434215	6938930.318	1
434795	6938930.318	1
435375	6938930.318	1
435955	6938930.318	1
436535	6938930.318	1
437115	6938930.318	1
437695	6938930.318	1
438275	6938930.318	1
438855	6938930.318	0
439435	6938930.318	1
440015	6938930.318	1
440595	6938930.318	1
441175	6938930.318	1
441755	6938930.318	1
442335	6938930.318	1
442915	6938930.318	1
443495	6938930.318	1
444075	6938930.318	1
444655	6938930.318	1
445235	6938930.318	0
445815	6938930.318	0
446395	6938930.318	1
446975	6938930.318	1
447555	6938930.318	1
448135	6938930.318	1
448715	6938930.318	1
449295	6938930.318	1
449875	6938930.318	1
450455	6938930.318	1
451035	6938930.318	1
451615	6938930.318	1
452195	6938930.318	1
452775	6938930.318	1
453355	6938930.318	1
453935	6938930.318	1
454515	6938930.318	1
455095	6938930.318	1
455675	6938930.318	1
456255	6938930.318	1
456835	6938930.318	1
457415	6938930.318	1
457995	6938930.318	1
413335	6938350.318	1
413915	6938350.318	1
414495	6938350.318	1
415075	6938350.318	1
415655	6938350.318	0
416235	6938350.318	0
416815	6938350.318	1
417395	6938350.318	1
417975	6938350.318	1
418555	6938350.318	1
419135	6938350.318	1
419715	6938350.318	1
420295	6938350.318	1
420875	6938350.318	1
421455	6938350.318	1
422035	6938350.318	1
422615	6938350.318	1
423195	6938350.318	1
423775	6938350.318	1
424355	6938350.318	1
424935	6938350.318	1
425515	6938350.318	1
426095	6938350.318	1
426675	6938350.318	1
427255	6938350.318	1
427835	6938350.318	1
428415	6938350.318	1
428995	6938350.318	1
429575	6938350.318	1
430155	6938350.318	1
430735	6938350.318	1
431315	6938350.318	1
431895	6938350.318	1
432475	6938350.318	1
433055	6938350.318	1
433635	6938350.318	1
434215	6938350.318	1
434795	6938350.318	1
435375	6938350.318	1
435955	6938350.318	1
436535	6938350.318	1
437115	6938350.318	1
437695	6938350.318	1
438275	6938350.318	1
438855	6938350.318	1
439435	6938350.318	1
440015	6938350.318	1
440595	6938350.318	1
441175	6938350.318	1
441755	6938350.318	1
442335	6938350.318	1
442915	6938350.318	1
443495	6938350.318	1
444075	6938350.318	1
444655	6938350.318	0
445235	6938350.318	0
445815	6938350.318	0
446395	6938350.318	0
446975	6938350.318	1
447555	6938350.318	1
448135	6938350.318	1
448715	6938350.318	1
449295	6938350.318	1
449875	6938350.318	1
450455	6938350.318	1
451035	6938350.318	1
451615	6938350.318	1
452195	6938350.318	1
452775	6938350.318	1
453355	6938350.318	1
453935	6938350.318	1
454515	6938350.318	1
455095	6938350.318	1
455675	6938350.318	1
456255	6938350.318	1
456835	6938350.318	1
457415	6938350.318	1
457995	6938350.318	1
413335	6937770.318	0
413915	6937770.318	1
414495	6937770.318	1
415075	6937770.318	1
415655	6937770.318	1
416235	6937770.318	0
416815	6937770.318	0
417395	6937770.318	1
417975	6937770.318	1
418555	6937770.318	1
419135	6937770.318	1
419715	6937770.318	1
420295	6937770.318	1
420875	6937770.318	1
421455	6937770.318	1
422035	6937770.318	1
422615	6937770.318	1
423195	6937770.318	1
423775	6937770.318	1
424355	6937770.318	1
424935	6937770.318	1
425515	6937770.318	1
426095	6937770.318	1
426675	6937770.318	1
427255	6937770.318	1
427835	6937770.318	1
428415	6937770.318	1
428995	6937770.318	1
429575	6937770.318	1
430155	6937770.318	1
430735	6937770.318	1
431315	6937770.318	1
431895	6937770.318	1
432475	6937770.318	1
433055	6937770.318	1
433635	6937770.318	1
434215	6937770.318	1
434795	6937770.318	1
435375	6937770.318	1
435955	6937770.318	1
436535	6937770.318	1
437115	6937770.318	1
437695	6937770.318	1
438275	6937770.318	1
438855	6937770.318	1
439435	6937770.318	1
440015	6937770.318	1
440595	6937770.318	1
441175	6937770.318	1
441755	6937770.318	1
442335	6937770.318	1
442915	6937770.318	1
443495	6937770.318	1
444075	6937770.318	1
444655	6937770.318	0
445235	6937770.318	0
445815	6937770.318	0
446395	6937770.318	0
446975	6937770.318	1
447555	6937770.318	1
448135	6937770.318	1
448715	6937770.318	1
449295	6937770.318	1
449875	6937770.318	1
450455	6937770.318	1
451035	6937770.318	1
451615	6937770.318	1
452195	6937770.318	1
452775	6937770.318	1
453355	6937770.318	1
453935	6937770.318	1
454515	6937770.318	1
455095	6937770.318	1
455675	6937770.318	1
456255	6937770.318	1
456835	6937770.318	1
457415	6937770.318	1
457995	6937770.318	1
413335	6937190.318	1
413915	6937190.318	1
414495	6937190.318	1
415075	6937190.318	0
415655	6937190.318	0
416235	6937190.318	0
416815	6937190.318	1
417395	6937190.318	1
417975	6937190.318	1
418555	6937190.318	1
419135	6937190.318	1
419715	6937190.318	1
420295	6937190.318	1
420875	6937190.318	1
421455	6937190.318	1
422035	6937190.318	1
422615	6937190.318	1
423195	6937190.318	1
423775	6937190.318	1
424355	6937190.318	1
424935	6937190.318	1
425515	6937190.318	1
426095	6937190.318	1
426675	6937190.318	1
427255	6937190.318	1
427835	6937190.318	1
428415	6937190.318	1
428995	6937190.318	1
429575	6937190.318	1
430155	6937190.318	1
430735	6937190.318	1
431315	6937190.318	1
431895	6937190.318	1
432475	6937190.318	1
433055	6937190.318	1
433635	6937190.318	1
434215	6937190.318	1
434795	6937190.318	1
435375	6937190.318	1
435955	6937190.318	1
436535	6937190.318	1
437115	6937190.318	1
437695	6937190.318	1
438275	6937190.318	1
438855	6937190.318	1
439435	6937190.318	1
440015	6937190.318	1
440595	6937190.318	1
441175	6937190.318	1
441755	6937190.318	1
442335	6937190.318	1
442915	6937190.318	1
443495	6937190.318	1
444075	6937190.318	1
444655	6937190.318	0
445235	6937190.318	0
445815	6937190.318	0
446395	6937190.318	0
446975	6937190.318	1
447555	6937190.318	1
448135	6937190.318	1
448715	6937190.318	1
449295	6937190.318	1
449875	6937190.318	1
450455	6937190.318	1
451035	6937190.318	1
451615	6937190.318	1
452195	6937190.318	1
452775	6937190.318	1
453355	6937190.318	1
453935	6937190.318	1
454515	6937190.318	1
455095	6937190.318	1
455675	6937190.318	1
456255	6937190.318	1
456835	6937190.318	1
457415	6937190.318	1
457995	6937190.318	1
413335	6936610.318	0
413915	6936610.318	0
414495	6936610.318	1
415075	6936610.318	0
415655	6936610.318	0
416235	6936610.318	0
416815	6936610.318	1
417395	6936610.318	0
417975	6936610.318	1
418555	6936610.318	1
419135	6936610.318	1
419715	6936610.318	1
420295	6936610.318	1
420875	6936610.318	1
421455	6936610.318	1
422035	6936610.318	1
422615	6936610.318	1
423195	6936610.318	1
423775	6936610.318	1
424355	6936610.318	1
424935	6936610.318	1
425515	6936610.318	1
426095	6936610.318	1
426675	6936610.318	1
427255	6936610.318	1
427835	6936610.318	1
428415	6936610.318	1
428995	6936610.318	1
429575	6936610.318	1
430155	6936610.318	1
430735	6936610.318	1
431315	6936610.318	1
431895	6936610.318	1
432475	6936610.318	1
433055	6936610.318	1
433635	6936610.318	1
434215	6936610.318	1
434795	6936610.318	1
435375	6936610.318	1
435955	6936610.318	1
436535	6936610.318	1
437115	6936610.318	1
437695	6936610.318	1
438275	6936610.318	1
438855	6936610.318	1
439435	6936610.318	1
440015	6936610.318	1
440595	6936610.318	1
441175	6936610.318	1
441755	6936610.318	1
442335	6936610.318	1
442915	6936610.318	1
443495	6936610.318	1
444075	6936610.318	1
444655	6936610.318	0
445235	6936610.318	0
445815	6936610.318	0
446395	6936610.318	0
446975	6936610.318	0
447555	6936610.318	1
448135	6936610.318	1
448715	6936610.318	1
449295	6936610.318	1
449875	6936610.318	1
450455	6936610.318	1
451035	6936610.318	1
451615	6936610.318	1
452195	6936610.318	1
452775	6936610.318	1
453355	6936610.318	1
453935	6936610.318	1
454515	6936610.318	1
455095	6936610.318	1
455675	6936610.318	1
456255	6936610.318	1
456835	6936610.318	1
457415	6936610.318	1
457995	6936610.318	1
413335	6936030.318	0
413915	6936030.318	0
414495	6936030.318	1
415075	6936030.318	0
415655	6936030.318	0
416235	6936030.318	0
416815	6936030.318	0
417395	6936030.318	0
417975	6936030.318	1
418555	6936030.318	1
419135	6936030.318	1
419715	6936030.318	1
420295	6936030.318	1
420875	6936030.318	1
421455	6936030.318	1
422035	6936030.318	1
422615	6936030.318	1
423195	6936030.318	1
423775	6936030.318	1
424355	6936030.318	1
424935	6936030.318	1
425515	6936030.318	1
426095	6936030.318	1
426675	6936030.318	1
427255	6936030.318	1
427835	6936030.318	1
428415	6936030.318	1
428995	6936030.318	1
429575	6936030.318	1
430155	6936030.318	1
430735	6936030.318	1
431315	6936030.318	1
431895	6936030.318	1
432475	6936030.318	1
433055	6936030.318	1
433635	6936030.318	1
434215	6936030.318	1
434795	6936030.318	1
435375	6936030.318	1
435955	6936030.318	1
436535	6936030.318	1
437115	6936030.318	1
437695	6936030.318	1
438275	6936030.318	1
438855	6936030.318	1
439435	6936030.318	1
440015	6936030.318	1
440595	6936030.318	1
441175	6936030.318	1
441755	6936030.318	1
442335	6936030.318	1
442915	6936030.318	1
443495	6936030.318	1
444075	6936030.318	1
444655	6936030.318	0
445235	6936030.318	0
445815	6936030.318	0
446395	6936030.318	0
446975	6936030.318	0
447555	6936030.318	0
448135	6936030.318	0
448715	6936030.318	1
449295	6936030.318	1
449875	6936030.318	1
450455	6936030.318	1
451035	6936030.318	1
451615	6936030.318	1
452195	6936030.318	1
452775	6936030.318	1
453355	6936030.318	1
453935	6936030.318	1
454515	6936030.318	1
455095	6936030.318	1
455675	6936030.318	1
456255	6936030.318	1
456835	6936030.318	1
457415	6936030.318	1
457995	6936030.318	1
413335	6935450.318	1
413915	6935450.318	1
414495	6935450.318	0
415075	6935450.318	0
415655	6935450.318	0
416235	6935450.318	0
416815	6935450.318	0
417395	6935450.318	0
417975	6935450.318	1
418555	6935450.318	1
419135	6935450.318	1
419715	6935450.318	1
420295	6935450.318	1
420875	6935450.318	1
421455	6935450.318	1
422035	6935450.318	1
422615	6935450.318	1
423195	6935450.318	1
423775	6935450.318	1
424355	6935450.318	1
424935	6935450.318	1
425515	6935450.318	1
426095	6935450.318	1
426675	6935450.318	1
427255	6935450.318	1
427835	6935450.318	1
428415	6935450.318	1
428995	6935450.318	1
429575	6935450.318	1
430155	6935450.318	1
430735	6935450.318	1
431315	6935450.318	1
431895	6935450.318	1
432475	6935450.318	1
433055	6935450.318	1
433635	6935450.318	1
434215	6935450.318	1
434795	6935450.318	1
435375	6935450.318	1
435955	6935450.318	1
436535	6935450.318	1
437115	6935450.318	1
437695	6935450.318	1
438275	6935450.318	1
438855	6935450.318	1
439435	6935450.318	1
440015	6935450.318	1
440595	6935450.318	1
441175	6935450.318	1
441755	6935450.318	1
442335	6935450.318	1
442915	6935450.318	1
443495	6935450.318	1
444075	6935450.318	1
444655	6935450.318	0
445235	6935450.318	0
445815	6935450.318	0
446395	6935450.318	0
446975	6935450.318	0
447555	6935450.318	1
448135	6935450.318	0
448715	6935450.318	1
449295	6935450.318	1
449875	6935450.318	1
450455	6935450.318	1
451035	6935450.318	1
451615	6935450.318	1
452195	6935450.318	1
452775	6935450.318	1
453355	6935450.318	1
453935	6935450.318	1
454515	6935450.318	1
455095	6935450.318	1
455675	6935450.318	1
456255	6935450.318	1
456835	6935450.318	1
457415	6935450.318	1
457995	6935450.318	1
413335	6934870.318	1
413915	6934870.318	1
414495	6934870.318	0
415075	6934870.318	1
415655	6934870.318	0
416235	6934870.318	0
416815	6934870.318	1
417395	6934870.318	1
417975	6934870.318	1
418555	6934870.318	1
419135	6934870.318	1
419715	6934870.318	1
420295	6934870.318	1
420875	6934870.318	1
421455	6934870.318	1
422035	6934870.318	1
422615	6934870.318	1
423195	6934870.318	1
423775	6934870.318	1
424355	6934870.318	1
424935	6934870.318	1
425515	6934870.318	1
426095	6934870.318	1
426675	6934870.318	1
427255	6934870.318	1
427835	6934870.318	1
428415	6934870.318	1
428995	6934870.318	1
429575	6934870.318	1
430155	6934870.318	1
430735	6934870.318	1
431315	6934870.318	1
431895	6934870.318	1
432475	6934870.318	1
433055	6934870.318	1
433635	6934870.318	1
434215	6934870.318	1
434795	6934870.318	1
435375	6934870.318	1
435955	6934870.318	1
436535	6934870.318	1
437115	6934870.318	1
437695	6934870.318	1
438275	6934870.318	1
438855	6934870.318	1
439435	6934870.318	1
440015	6934870.318	1
440595	6934870.318	1
441175	6934870.318	1
441755	6934870.318	1
442335	6934870.318	1
442915	6934870.318	1
443495	6934870.318	1
444075	6934870.318	0
444655	6934870.318	0
445235	6934870.318	0
445815	6934870.318	0
446395	6934870.318	0
446975	6934870.318	0
447555	6934870.318	0
448135	6934870.318	0
448715	6934870.318	1
449295	6934870.318	1
449875	6934870.318	0
450455	6934870.318	0
451035	6934870.318	1
451615	6934870.318	1
452195	6934870.318	1
452775	6934870.318	1
453355	6934870.318	1
453935	6934870.318	1
454515	6934870.318	1
455095	6934870.318	1
455675	6934870.318	1
456255	6934870.318	1
456835	6934870.318	1
457415	6934870.318	1
457995	6934870.318	1
413335	6934290.318	1
413915	6934290.318	1
414495	6934290.318	1
415075	6934290.318	1
415655	6934290.318	1
416235	6934290.318	0
416815	6934290.318	0
417395	6934290.318	1
417975	6934290.318	1
418555	6934290.318	1
419135	6934290.318	1
419715	6934290.318	1
420295	6934290.318	1
420875	6934290.318	1
421455	6934290.318	1
422035	6934290.318	1
422615	6934290.318	1
423195	6934290.318	1
423775	6934290.318	1
424355	6934290.318	1
424935	6934290.318	1
425515	6934290.318	1
426095	6934290.318	1
426675	6934290.318	1
427255	6934290.318	1
427835	6934290.318	1
428415	6934290.318	1
428995	6934290.318	1
429575	6934290.318	1
430155	6934290.318	1
[truncated: 4,362 more rows]
