# Supplementary material for: Scent Lure Effect on Camera-Trap Based Leopard Density Estimates
Source: PLoS One. 2016 Apr 6;11(4):e0151033. doi: 10.1371/journal.pone.0151033 (PMC4822812; doi:10.1371/journal.pone.0151033)
Supplement: S5 Dataset — (TXT) [file pone.0151033.s005.txt]

# Session	Id	Occasion	Detector	Cohort
Control	1	3	11	male
Control	1	7	7	male
Control	1	10	12	male
Control	1	11	1	male
Control	1	18	7	male
Control	1	20	12	male
Control	2	1	13	male
Control	2	2	2	male
Control	2	8	13	male
Control	2	14	12	male
Control	2	18	12	male
Control	3	2	22	male
Control	3	2	23	male
Control	3	11	20	male
Control	3	14	27	male
Control	3	15	26	male
Control	3	17	22	male
Control	4	3	5	female
Control	4	6	5	female
Control	4	17	2	female
Control	4	17	5	female
Control	4	20	18	female
Control	5	3	7	female
Control	6	9	13	female
Control	7	11	30	male
Control	7	15	30	male
Control	8	16	20	male
Control	9	9	29	male
Control	10	1	13	female
Control	10	8	8	female
Control	10	19	12	female
Control	10	20	13	female
Control	11	9	22	female
Control	11	11	20	female
Control	11	20	22	female
Control	12	1	24	female
Control	13	6	30	female
Control	14	1	29	male
Control	14	15	29	male
Control	15	17	12	male
