# Supplementary material for: Scent Lure Effect on Camera-Trap Based Leopard Density Estimates
Source: PLoS One. 2016 Apr 6;11(4):e0151033. doi: 10.1371/journal.pone.0151033 (PMC4822812; doi:10.1371/journal.pone.0151033)
Supplement: S6 Dataset — (TXT) [file pone.0151033.s006.txt]

# Session	Id	Occasion	Detector	Cohort
Lure	1	1	14	male
Lure	1	2	6	male
Lure	1	9	18	male
Lure	1	10	7	male
Lure	1	11	2	male
Lure	1	20	11	male
Lure	2	8	12	male
Lure	2	11	13	male
Lure	2	12	3	male
Lure	2	17	13	male
Lure	2	20	10	male
Lure	2	20	11	male
Lure	3	1	27	male
Lure	3	4	22	male
Lure	3	18	26	male
Lure	4	2	1	female
Lure	4	3	5	female
Lure	4	4	2	female
Lure	4	5	4	female
Lure	4	8	5	female
Lure	4	10	5	female
Lure	4	10	2	female
Lure	4	12	5	female
Lure	4	14	1	female
Lure	4	16	18	female
Lure	4	19	5	female
Lure	5	4	5	female
Lure	5	17	5	female
Lure	5	19	5	female
Lure	6	5	30	male
Lure	6	16	30	male
Lure	7	4	20	male
Lure	8	11	29	male
Lure	9	19	30	female
Lure	10	10	22	male
Lure	11	12	2	male
Lure	12	5	18	female
Lure	13	13	24	male
Lure	14	9	4	male
