# Supplementary material for: Scent Lure Effect on Camera-Trap Based Leopard Density Estimates
Source: PLoS One. 2016 Apr 6;11(4):e0151033. doi: 10.1371/journal.pone.0151033 (PMC4822812; doi:10.1371/journal.pone.0151033)
Supplement: S7 Dataset — (TXT) [file pone.0151033.s007.txt]

#Detector	X	Y	Usage
1	437892	6934735	11111111111111111111
2	438693	6933715	11111111111111111111
3	439067	6935534	11111111111111111111
4	439622	6936481	11111111111111111111
5	440365	6933980	11111111111111111111
6	442615	6933571	11111111111111111111
7	443166	6935579	11111111111111111111
8	439189	6932074	11111111111111111111
9	439212	6929594	11111111111111111111
10	437749	6928396	11111111111111111111
11	435667	6928441	11111111111111111111
12	436239	6926060	11111111111111111111
13	434136	6927834	11111111111111111111
14	434469	6930617	11111111111111111111
15	436885	6929075	11111111111111111111
16	437719	6931913	11111111111111111111
17	436254	6933828	11111111111111111111
18	435485	6932122	11111111111111111111
19	433378	6925821	11111111111111111111
20	432071	6923623	11111111111111111111
21	433870	6924034	11111111111111111111
22	432866	6921411	11111111111111111111
23	431247	6921337	11111111111111111111
24	433466	6918344	11111111111111111111
25	435401	6916444	11111111111111111111
26	433149	6917030	11111111111111111111
27	431187	6915943	11111111111111111111
28	429792	6918075	11111111111111111111
29	428990	6915025	11111111111111111111
30	428214	6917769	11111111111111111111
