# Supplementary material for: Scent Lure Effect on Camera-Trap Based Leopard Density Estimates
Source: PLoS One. 2016 Apr 6;11(4):e0151033. doi: 10.1371/journal.pone.0151033 (PMC4822812; doi:10.1371/journal.pone.0151033)
Supplement: S1 Results — (TXT) [file pone.0151033.s009.txt]

Analysis with SPACECAP 1.1.0
Sat 14 Nov 2015

Area of habitat pixel: 0.336 sq km

Model selected:
	Trap response absent,
	Spatial Capture-Recapture,
	Half-normal detection function,
	Bernoulli detection process

MCMC simulation settings:
	Iterations: 100000
	Burn-in: 50000
	Thinning: 1
	Number of values saved: 50000
	Data augmentation: 300 Total size of dataset: 315

Starting values:
sigma = 2463.84786967791, lam0 = 0.018, beta = 0, psi = 0.6

Started at: 2015-11-14 05:23:02
Finished at: 2015-11-14 10:25:51 
Duration: 5.046986 hours 


Summary of results:
        Posterior_Mean Posterior_SD 95%_Lower_HPD_Level 95%_Upper_HPD_Level
sigma         3.97e+03     7.09e+02            2.76e+03            5.38e+03
lam0          2.52e-02     7.32e-03            1.23e-02            3.98e-02
beta          0.00e+00     0.00e+00            0.00e+00            0.00e+00
psi           1.85e-01     5.79e-02            8.42e-02            3.03e-01
N             5.77e+01     1.70e+01            2.80e+01            9.10e+01
density       3.55e-02     1.04e-02            1.72e-02            5.59e-02
p1            2.48e-02     7.12e-03            1.22e-02            3.90e-02
p2            2.48e-02     7.12e-03            1.22e-02            3.90e-02

Results of the Geweke Diagnostic:

Fraction in 1st window = 0.1
Fraction in 2nd window = 0.5 

  sigma    lam0     psi       N 
 0.1642 -1.1519 -0.1134 -0.0436 

Effective posterior sample size: 
    sigma      lam0       psi         N 
 549.6287 1495.1602 1394.8698 1253.1804 

Bayesian p-value based on individual encounters:  0.53494 
