# Supplementary material for: Scent Lure Effect on Camera-Trap Based Leopard Density Estimates
Source: PLoS One. 2016 Apr 6;11(4):e0151033. doi: 10.1371/journal.pone.0151033 (PMC4822812; doi:10.1371/journal.pone.0151033)
Supplement: S2 Results — (TXT) [file pone.0151033.s010.txt]

Analysis with SPACECAP 1.1.0
Thu 12 Nov 2015

Area of habitat pixel: 0.336 sq km

Model selected:
	Trap response present,
	Spatial Capture-Recapture,
	Half-normal detection function,
	Bernoulli detection process

MCMC simulation settings:
	Iterations: 80000
	Burn-in: 40000
	Thinning: 1
	Number of values saved: 40000
	Data augmentation: 300 Total size of dataset: 315

Starting values:
sigma = 2463.84786967791, lam0 = 0.018, beta = 0, psi = 0.6

Started at: 2015-11-12 09:11:11
Finished at: 2015-11-12 13:51:13 
Duration: 4.667376 hours 


Summary of results:
        Posterior_Mean Posterior_SD 95%_Lower_HPD_Level 95%_Upper_HPD_Level
sigma         4.70e+03     1.01e+03            3.11e+03            6.67e+03
lam0          1.44e-02     5.14e-03            5.61e-03            2.45e-02
beta          1.51e+00     4.52e-01            6.30e-01            2.39e+00
psi           1.90e-01     6.64e-02            7.73e-02            3.26e-01
N             5.93e+01     1.99e+01            2.40e+01            9.80e+01
density       3.65e-02     1.22e-02            1.48e-02            6.02e-02
p1            1.42e-02     5.05e-03            5.60e-03            2.42e-02
p2            6.25e-02     2.04e-02            2.62e-02            1.03e-01

Results of the Geweke Diagnostic:

Fraction in 1st window = 0.1
Fraction in 2nd window = 0.5 

  sigma    lam0    beta     psi       N 
-0.8049  0.4164 -0.2479  1.0072  1.0889 

Effective posterior sample size: 
   sigma     lam0     beta      psi        N 
373.1883 339.5057 109.7186 839.4171 799.7001 

Bayesian p-value based on individual encounters:  0.527525 
