# Supplementary material for: Scent Lure Effect on Camera-Trap Based Leopard Density Estimates
Source: PLoS One. 2016 Apr 6;11(4):e0151033. doi: 10.1371/journal.pone.0151033 (PMC4822812; doi:10.1371/journal.pone.0151033)
Supplement: S3 Results — (TXT) [file pone.0151033.s011.txt]

Analysis with SPACECAP 1.1.0
Wed 11 Feb 2015

Area of habitat pixel: 0.336 sq km

Model selected:
	Trap response absent,
	Spatial Capture-Recapture,
	Half-normal detection function,
	Bernoulli detection process

MCMC simulation settings:
	Iterations: 80000
	Burn-in: 30000
	Thinning: 1
	Number of values saved: 50000
	Data augmentation: 280 Total size of dataset: 294

Starting values:
sigma = 2825.75295671349, lam0 = 0.018, beta = 0, psi = 0.6

Started at: 2015-02-11 21:27:40
Finished at: 2015-02-12 02:15:12 
Duration: 4.792384 hours 


Summary of results:
        Posterior_Mean Posterior_SD 95%_Lower_HPD_Level 95%_Upper_HPD_Level
sigma         3.63e+03     7.51e+02            2.35e+03            5.17e+03
lam0          3.25e-02     9.17e-03            1.63e-02            5.08e-02
beta          0.00e+00     0.00e+00            0.00e+00            0.00e+00
psi           1.92e-01     6.56e-02            7.48e-02            3.21e-01
N             5.58e+01     1.82e+01            2.40e+01            9.10e+01
density       3.43e-02     1.12e-02            1.48e-02            5.59e-02
p1            3.20e-02     8.84e-03            1.66e-02            5.00e-02
p2            3.20e-02     8.84e-03            1.66e-02            5.00e-02

Results of the Geweke Diagnostic:

Fraction in 1st window = 0.1
Fraction in 2nd window = 0.5 

  sigma    lam0     psi       N 
 0.6609 -0.3554 -1.3699 -1.1691 

Effective posterior sample size: 
    sigma      lam0       psi         N 
 375.8542 1890.6131  910.1630  769.6611 

Bayesian p-value based on individual encounters:  0.59068 
