# Supplementary material for: Scent Lure Effect on Camera-Trap Based Leopard Density Estimates
Source: PLoS One. 2016 Apr 6;11(4):e0151033. doi: 10.1371/journal.pone.0151033 (PMC4822812; doi:10.1371/journal.pone.0151033)
Supplement: S4 Results — (TXT) [file pone.0151033.s012.txt]

Analysis with SPACECAP 1.1.0
Wed 11 Nov 2015

Area of habitat pixel: 0.336 sq km

Model selected:
	Trap response present,
	Spatial Capture-Recapture,
	Half-normal detection function,
	Bernoulli detection process

MCMC simulation settings:
	Iterations: 80000
	Burn-in: 40000
	Thinning: 1
	Number of values saved: 40000
	Data augmentation: 280 Total size of dataset: 294

Starting values:
sigma = 2825.75295671349, lam0 = 0.018, beta = 0, psi = 0.6

Started at: 2015-11-11 14:23:31
Finished at: 2015-11-11 18:49:18 
Duration: 4.429767 hours 


Summary of results:
        Posterior_Mean Posterior_SD 95%_Lower_HPD_Level 95%_Upper_HPD_Level
sigma         4.17e+03     1.00e+03            2.53e+03            6.23e+03
lam0          2.07e-02     7.22e-03            8.33e-03            3.55e-02
beta          1.17e+00     4.38e-01            3.54e-01            2.06e+00
psi           1.95e-01     7.27e-02            7.28e-02            3.43e-01
N             5.68e+01     2.05e+01            2.00e+01            9.60e+01
density       3.49e-02     1.26e-02            1.23e-02            5.90e-02
p1            2.04e-02     7.05e-03            8.29e-03            3.49e-02
p2            6.44e-02     2.19e-02            2.63e-02            1.08e-01

Results of the Geweke Diagnostic:

Fraction in 1st window = 0.1
Fraction in 2nd window = 0.5 

  sigma    lam0    beta     psi       N 
 0.2639 -0.3086  0.8142  0.3650  0.3188 

Effective posterior sample size: 
   sigma     lam0     beta      psi        N 
234.4516 456.8761 119.0214 578.7516 473.2131 

Bayesian p-value based on individual encounters:  0.5737 
